# Supplementary material for: Combined Association of the Fibrinogen-to-Albumin Ratio and the Uric Acid-to-Albumin Ratio with Mortality in Critically Ill Patients with Acute Kidney Injury Receiving Continuous Renal Replacement Therapy: A Retrospective Cohort Study
Source: J Clin Med. 2026 Apr 24;15(9):3271. doi: 10.3390/jcm15093271 (PMC13163587; doi:10.3390/jcm15093271)
Supplement: Supplementary file 1 [file jcm-15-03271-s001.zip]

Archive with 1 entries (1 files):
- jcm-4179732-supplementary.pdf
